# Supplementary material for: The Genetic Diversification of a Single Bluetongue Virus Strain Using an In Vitro Model of Alternating-Host Transmission
Source: Viruses. 2020 Sep 18;12(9):1038. doi: 10.3390/v12091038 (PMC7551957; doi:10.3390/v12091038)
Supplement: Supplementary file 1 [file viruses-12-01038-s001.zip]

Archive with 2 entries (1 files):
- supplementary/
- supplementary/supplementary.docx
